# Supplementary material for: Making sense of TILs: recommendations for morphological assessment of tumour‐infiltrating lymphocytes in gastro‐oesophageal carcinoma: A report on behalf of the International Immuno‐Oncology Biomarker Working Group
Source: Histopathology. 2026 Feb 5;88(6):1126–41. doi: 10.1111/his.70089 (PMC13051458; doi:10.1111/his.70089)
Supplement: Supplementary file 2 — Table S1. Proposed framework for TIL assessment in gastro‐oesophageal carcinoma specimens [file HIS-88-1126-s002.zip]

Archive with 2 entries (2 files):
- his70089-sup-0001-TableS1-S1@Supplementary Materials.docx
- his70089-sup-0002-TableS1@Table S1.pdf
